# Supplementary material for: ﻿Two new species of the genus Psilalcis Warren, 1893 (Geometridae, Ennominae, Boarmiini) from Hainan, China
Source: Zookeys. 2024 Jan 25;1190:153–62. doi: 10.3897/zookeys.1190.115839 (PMC10835716; doi:10.3897/zookeys.1190.115839)
Supplement: XML Treatment for Psilalcis subconceptaria [file zookeys.1190.115839-treatment2.xml]

<!DOCTYPE tp:taxon-treatment
  PUBLIC "-//TaxonX//DTD Taxonomic Treatment Publishing DTD v0 20100105//EN" "tax-treatment-NSO.dtd">
<tp:taxon-treatment xmlns:tp="http://www.plazi.org/taxpub"><tp:treatment-meta><kwd-group><label>Taxon classification</label><kwd>
              <named-content content-type="kingdom">Animalia</named-content>
            </kwd><kwd>
              <named-content content-type="order">Lepidoptera</named-content>
            </kwd><kwd>
              <named-content content-type="family">Geometridae</named-content>
            </kwd></kwd-group><mixed-citation publication-type="journal"><person-group><name><surname>Liu</surname><given-names>Bo</given-names></name></person-group><article-title>﻿Two new species of the genus <italic><tp:taxon-name><tp:taxon-name-part taxon-name-part-type="genus" reg="Psilalcis">Psilalcis</tp:taxon-name-part></tp:taxon-name></italic> Warren, 1893 (<tp:taxon-name><tp:taxon-name-part taxon-name-part-type="family">Geometridae</tp:taxon-name-part></tp:taxon-name>, <tp:taxon-name><tp:taxon-name-part taxon-name-part-type="subfamily">Ennominae</tp:taxon-name-part></tp:taxon-name>, <tp:taxon-name><tp:taxon-name-part taxon-name-part-type="tribe">Boarmiini</tp:taxon-name-part></tp:taxon-name>) from Hainan, China</article-title><source>Zookeys</source><day>25</day><month>01</month><year>2024</year><volume>1190</volume><fpage>153</fpage><lpage>162</lpage><pub-id pub-id-type="doi">10.3897/zookeys.1190.115839</pub-id></mixed-citation></tp:treatment-meta><tp:nomenclature><label>﻿</label><tp:taxon-name>
            <object-id xmlns:xlink="http://www.w3.org/1999/xlink" content-type="arpha" xlink:type="simple">FBB5DC4B-ACD7-53AB-B0C8-653902958579</object-id>
            <tp:taxon-name-part taxon-name-part-type="genus" reg="Psilalcis">Psilalcis</tp:taxon-name-part>
            <tp:taxon-name-part taxon-name-part-type="species" reg="subconceptaria">subconceptaria</tp:taxon-name-part>
            <object-id xmlns:xlink="http://www.w3.org/1999/xlink" content-type="zoobank" xlink:type="simple">https://zoobank.org/DDCF3EEE-FE44-41C3-99E2-B1E0A18A68E8</object-id>
          </tp:taxon-name><tp:taxon-status xmlns:xlink="http://www.w3.org/1999/xlink" xlink:type="simple">sp. nov.</tp:taxon-status><xref ref-type="fig" rid="F1">Figs 5–12</xref><xref ref-type="fig" rid="F2">, 14</xref><xref ref-type="fig" rid="F3">, 16</xref><xref ref-type="fig" rid="F3">, 17</xref><xref ref-type="fig" rid="F4">, 19–21</xref></tp:nomenclature><tp:treatment-sec sec-type="type material" id="SECID0ETKAE"><title>Type material.</title><p><bold><italic>Holotype</italic></bold>: ♂, China, Hainan Province, Lingshui Li Autonomous County, Diaoluoshan, 922 m, 19.VI.2023, Bo Liu leg. (<abbrev xmlns:xlink="http://www.w3.org/1999/xlink" content-type="institution" xlink:title="Coconut Research Institute, Chinese Academy of Tropical Agricultural Sciences, Wengchang, China" id="ABBRID0E5KAE" xlink:type="simple">CRICATAS</abbrev>, will be transferred to <named-content xmlns:xlink="http://www.w3.org/1999/xlink" content-type="dwc:institutional_code" xlink:title="Institute of Zoology, Chinese Academy of Sciences, Beijing, China" xlink:href="http://grbio.org/institution/institute-zoology-chinese-academy-sciences" xlink:type="simple">IZCAS</named-content>). <bold><italic>Paratypes</italic></bold>: 1 ♂, Hainan Province, Qiongzhong Li and Miao Autonomous County, Yinggeling, 496m, 3.III.2023, Bo Liu leg.; 3 ♂ 2 ♀, China, Hainan Province, Wuzhishan City, Wuzhishan, 756 m, 25.III.2023, Bo Liu leg.; 4 ♂ 10 ♀, China, Hainan Province, Lingshui Li Autonomous County, Diaoluoshan, 922 m, 20.IV.2023, Bo Liu leg. gen. prep. no. CRICATAS00147; 5 ♂ 4 ♀, China, Hainan Province, Lingshui Li Autonomous County, Diaoluoshan, 922 m, 10.V.2023, Bo Liu leg. including gen. prep. nos. CRICATAS00143, CRICATAS00146; 2 ♂ 5 ♀, China, Hainan Province, Lingshui Li Autonomous County, Diaoluoshan, 922 m, 19.VI.2023, Bo Liu leg. (<abbrev xmlns:xlink="http://www.w3.org/1999/xlink" content-type="institution" xlink:title="Coconut Research Institute, Chinese Academy of Tropical Agricultural Sciences, Wengchang, China" id="ABBRID0ELLAE" xlink:type="simple">CRICATAS</abbrev>, will be transferred to <named-content xmlns:xlink="http://www.w3.org/1999/xlink" content-type="dwc:institutional_code" xlink:title="Institute of Zoology, Chinese Academy of Sciences, Beijing, China" xlink:href="http://grbio.org/institution/institute-zoology-chinese-academy-sciences" xlink:type="simple">IZCAS</named-content> and <named-content xmlns:xlink="http://www.w3.org/1999/xlink" content-type="dwc:institutional_code" xlink:title="Zoologisches Forschungsmuseum Alexander Koenig, Bonn, Germany" xlink:href="http://grbio.org/institution/zoologisches-forschungsmuseum-alexander-koenig" xlink:type="simple">ZFMK</named-content>)</p></tp:treatment-sec><tp:treatment-sec sec-type="diagnosis" id="SECID0E1LAE"><title>Diagnosis.</title><p><italic><tp:taxon-name><tp:taxon-name-part taxon-name-part-type="genus" reg="Psilalcis">Psilalcis</tp:taxon-name-part><tp:taxon-name-part taxon-name-part-type="species" reg="subconceptaria">subconceptaria</tp:taxon-name-part></tp:taxon-name></italic> shares a very similar wing pattern and similar trifid valve structure of the male genitalia with <italic><tp:taxon-name><tp:taxon-name-part taxon-name-part-type="genus" reg="Psilalcis">P.</tp:taxon-name-part><tp:taxon-name-part taxon-name-part-type="species" reg="conceptaria">conceptaria</tp:taxon-name-part></tp:taxon-name></italic> (<xref ref-type="bibr" rid="B4">Holloway [1994</xref>: 235], pl. 15: 13, figs 497, 499; <xref ref-type="bibr" rid="B16">Sato 1996</xref>, figs 71, 79), <italic><tp:taxon-name><tp:taxon-name-part taxon-name-part-type="genus" reg="Psilalcis">P.</tp:taxon-name-part><tp:taxon-name-part taxon-name-part-type="species" reg="paraceptaria">paraceptaria</tp:taxon-name-part></tp:taxon-name></italic> (<xref ref-type="bibr" rid="B16">Sato 1996</xref>: 66, 67, figs 47–50, 72, 80), and <italic><tp:taxon-name><tp:taxon-name-part taxon-name-part-type="genus" reg="Psilalcis">P.</tp:taxon-name-part><tp:taxon-name-part taxon-name-part-type="species" reg="vietnamensis">vietnamensis</tp:taxon-name-part></tp:taxon-name></italic> (<xref ref-type="bibr" rid="B16">Sato 1996</xref>: 66, figs 41–44, 73, 78; <xref ref-type="bibr" rid="B24">Sato 2020</xref>, pl. 25: 6, 7). It can be easily distinguished from the other three related congeners by the following genitalia characters: 1) signum located at the anterior of corpus bursae, smaller; 2) costal process elongated, longer than that of the other three relatives; and 3) apex of valve lamina slender, narrower than that of the other three relatives.</p><fig id="F3" position="float" orientation="portrait"><object-id xmlns:xlink="http://www.w3.org/1999/xlink" content-type="doi" xlink:type="simple">10.3897/zookeys.1190.115839.figures15-17</object-id><object-id xmlns:xlink="http://www.w3.org/1999/xlink" content-type="arpha" xlink:type="simple">B66AFC11-D06D-51F5-B6BC-57BB399CE907</object-id><label>Figures 15–17.</label><caption><p>Female genitalia of <italic><tp:taxon-name><tp:taxon-name-part taxon-name-part-type="genus" reg="Psilalcis">Psilalcis</tp:taxon-name-part></tp:taxon-name></italic> spp. <bold>15</bold><italic><tp:taxon-name><tp:taxon-name-part taxon-name-part-type="genus" reg="Psilalcis">Psilalcis</tp:taxon-name-part><tp:taxon-name-part taxon-name-part-type="species" reg="subalbibasis">subalbibasis</tp:taxon-name-part></tp:taxon-name></italic> sp. nov. paratype, gen. prep. no. CRICATAS00113 <bold>16</bold><italic><tp:taxon-name><tp:taxon-name-part taxon-name-part-type="genus" reg="Psilalcis">Psilalcis</tp:taxon-name-part><tp:taxon-name-part taxon-name-part-type="species" reg="subconceptaria">subconceptaria</tp:taxon-name-part></tp:taxon-name></italic> sp. nov. paratype, gen. prep. no. CRICATAS00146 <bold>17</bold><italic><tp:taxon-name><tp:taxon-name-part taxon-name-part-type="genus" reg="Psilalcis">Psilalcis</tp:taxon-name-part><tp:taxon-name-part taxon-name-part-type="species" reg="subconceptaria">subconceptaria</tp:taxon-name-part></tp:taxon-name></italic> sp. nov. paratype, gen. prep. no. CRICATAS00147. Scale bars: 1 mm.</p></caption><graphic xmlns:xlink="http://www.w3.org/1999/xlink" xlink:href="zookeys-1190-153_article-115839__-g003.jpg" position="float" orientation="portrait" xlink:type="simple" id="oo_973952.jpg"><uri content-type="original_file" xlink:type="simple">https://binary.pensoft.net/fig/973952</uri></graphic></fig></tp:treatment-sec><tp:treatment-sec sec-type="description" id="SECID0E2PAE"><title>Description.</title><p>Forewing length: male 12.1–14.5 mm; female 13.3–15.0 mm. Wing pattern variable among individuals, usually more vibrant in females. <bold><italic>Head</italic>.</bold> Antennae fasciculate, with moderately long ciliate ventrally in males; filiform in females. Frons not protruding, covered with short scales, upper half dark, lower half pale brown. Labial palpus curved upwards beyond frons, covered with long, intermingled, dark and brownish scales, third segment not extended. Vertex with lamellar, brownish scales, posterior scales erect. Chaetosemata present, small, near eye-margin. <bold><italic>Thorax</italic>.</bold> Patagia and tegulae with lamellar, brownish and dark scales, with longer, dark brownish hair-scales on tegulae only. Prothorax ventrally covered with lamellar, brownish scales. Legs slender, yellow, chequered black, hind tibia dilated, with a yellow scent brush in males, index of spurs 0-2-4. Forewings with apex angled, termen minutely concave between vein-ends. Fovea present in males, with posterior flexure of the anal vein to accommodate it. Hindwing with apex rounded, termen moderately concave between vein-ends. Wings brownish, dotted with white and black scales. Postmedial lines of both wings punctuated, sometimes joined in lines, sinuous, black. Medial and postmedial lines of forewing converge below CuA<sub>2</sub>, then separate. Submarginal line very fine, zigzag-shaped, white, faintly visible. Marginal line black, inwardly concave. Distal band serrated, narrow, evident on forewing, only visible near tornus on hindwing. Discal dot small. Fringes colored brownish, interspersed with some black. Underside brownish-yellow, covered with dark streaks. Distal band sometimes absent or not conspicuous on hindwings. <bold><italic>Venation</italic>.</bold> Forewing: R<sub>1</sub> and R<sub>2</sub> coincident; R<sub>1</sub>+R<sub>2</sub> arising from upper vein of cell, then running close to the stem of R<sub>3-4</sub> and R<sub>3-5</sub>; stem of R<sub>3-5</sub> arising from anterior angle of cell; M<sub>2</sub> from 1/4 of the discocellular vein close to M<sub>1</sub> at base; CuA<sub>1</sub> from before posterior angle of cell; the base of the anal vein concave downwards. Hindwing: Sc+R<sub>1</sub> running closely parallel but not anastomosing with upper vein of cell at base; Rs from before anterior angle of cell; CuA<sub>1</sub> from before posterior angle of cell; 3A present. <bold><italic>Pregenital abdomen</italic>.</bold> Abdomen scaled pale brown, scattered with some black scales. Setal comb (straight field) of minute setae present on the third sternite. Tympanal organs moderately sized, without lacinia. A pair of long sterno-tympanal processes present laterally on sternite 1+2, with moderately long free end, reaching the tympanal cavity. Tergite and sternite of segment 8 strongly elongate in males, length nearly twice the width.</p><fig id="F4" position="float" orientation="portrait"><object-id xmlns:xlink="http://www.w3.org/1999/xlink" content-type="doi" xlink:type="simple">10.3897/zookeys.1190.115839.figures18-21</object-id><object-id xmlns:xlink="http://www.w3.org/1999/xlink" content-type="arpha" xlink:type="simple">E92522EF-E7E2-5D0D-9E4E-BDC8EFF42D55</object-id><label>Figures 18–21.</label><caption><p>Living specimens of <italic><tp:taxon-name><tp:taxon-name-part taxon-name-part-type="genus" reg="Psilalcis">Psilalcis</tp:taxon-name-part></tp:taxon-name></italic> spp. <bold>18</bold><italic><tp:taxon-name><tp:taxon-name-part taxon-name-part-type="genus" reg="Psilalcis">Psilalcis</tp:taxon-name-part><tp:taxon-name-part taxon-name-part-type="species" reg="subalbibasis">subalbibasis</tp:taxon-name-part></tp:taxon-name></italic> sp. nov. female <bold>19</bold><italic><tp:taxon-name><tp:taxon-name-part taxon-name-part-type="genus" reg="Psilalcis">Psilalcis</tp:taxon-name-part><tp:taxon-name-part taxon-name-part-type="species" reg="subconceptaria">subconceptaria</tp:taxon-name-part></tp:taxon-name></italic> sp. nov. male <bold>20</bold><italic><tp:taxon-name><tp:taxon-name-part taxon-name-part-type="genus" reg="Psilalcis">Psilalcis</tp:taxon-name-part><tp:taxon-name-part taxon-name-part-type="species" reg="subconceptaria">subconceptaria</tp:taxon-name-part></tp:taxon-name></italic> sp. nov. female <bold>21</bold><italic><tp:taxon-name><tp:taxon-name-part taxon-name-part-type="genus" reg="Psilalcis">Psilalcis</tp:taxon-name-part><tp:taxon-name-part taxon-name-part-type="species" reg="subconceptaria">subconceptaria</tp:taxon-name-part></tp:taxon-name></italic> sp. nov. female.</p></caption><graphic xmlns:xlink="http://www.w3.org/1999/xlink" xlink:href="zookeys-1190-153_article-115839__-g004.jpg" position="float" orientation="portrait" xlink:type="simple" id="oo_973953.jpg"><uri content-type="original_file" xlink:type="simple">https://binary.pensoft.net/fig/973953</uri></graphic></fig><p><bold><italic>Male genitalia</italic>.</bold> Uncus hood-like, short, weakly curved ventrally, dorsally with short setae. Gnathos and socii absent. Juxta tongue-like, broad at base, slightly pointed at tip. Saccus rounded, slightly extended. Valvae trifid, costal process elongate, cucullus vestigial. Setose ampulla located at the centre of valve laminate lobe. Apex of sacculus bearing a long, strongly curved spine. Valve lamina membranous, distally elongated, central laminate lobe sclerotized. Aedeagus stout, apex with a curved, slender spine, vesica with a cluster of needle-like cornuti on a lateral lobe.</p><p><bold><italic>Female genitalia</italic>.</bold> Ovipositor slightly elongated, papillae anales narrow, covered with short setae. Anterior apophyses short, about 3/5 length of posterior apophyses. The needle-like sclerite between the bases of posterior apophyses absent. Lamella antevaginalis narrow, ribbon-shaped. Lamella postvaginalis very large, centrally triangular, distally triangularly convex at the centre, lateral processes extended, slightly curved dorsad. Posterior part of bursa much narrower than anterior part, rather short, membranous. Anterior part of bursa elongated, posteriorly projected at both sides, with sclerotized corrugations, centrally with a constriction, anteriorly bearing a pair of small, circular, opposed sclerotized patches, with three to five longitudinal ridges.</p></tp:treatment-sec><tp:treatment-sec sec-type="etymology" id="SECID0EBUAE"><title>Etymology.</title><p>The specific name, <italic><tp:taxon-name><tp:taxon-name-part taxon-name-part-type="genus" reg="Psilalcis"/><tp:taxon-name-part taxon-name-part-type="species" reg="subconceptaria">subconceptaria</tp:taxon-name-part></tp:taxon-name></italic>, is derived from its closely related species, <italic><tp:taxon-name><tp:taxon-name-part taxon-name-part-type="genus" reg="Psilalcis">P.</tp:taxon-name-part><tp:taxon-name-part taxon-name-part-type="species" reg="conceptaria">conceptaria</tp:taxon-name-part></tp:taxon-name></italic>.</p></tp:treatment-sec><tp:treatment-sec sec-type="distribution" id="SECID0E3UAE"><title>Distribution.</title><p>China (Hainan).</p></tp:treatment-sec><tp:treatment-sec><!--Section generated to contain objects referenced in tp:taxon-treatment.--><fig id="F1" position="float" orientation="portrait"><object-id xmlns:xlink="http://www.w3.org/1999/xlink" content-type="doi" xlink:type="simple">10.3897/zookeys.1190.115839.figures1-12</object-id><object-id xmlns:xlink="http://www.w3.org/1999/xlink" content-type="arpha" xlink:type="simple">FB7A88BC-5D7E-5C2B-BE49-FDD710458DC1</object-id><label>Figures 1–12.</label><caption><p>Adults of <italic><tp:taxon-name><tp:taxon-name-part taxon-name-part-type="genus" reg="Psilalcis">Psilalcis</tp:taxon-name-part></tp:taxon-name></italic> spp. <bold>1–4</bold><italic><tp:taxon-name><tp:taxon-name-part taxon-name-part-type="genus" reg="Psilalcis">Psilalcis</tp:taxon-name-part><tp:taxon-name-part taxon-name-part-type="species" reg="subalbibasis">subalbibasis</tp:taxon-name-part></tp:taxon-name></italic> sp. nov. <bold>1</bold> male, holotype, upperside <bold>2</bold> male, holotype, underside <bold>3</bold> female, paratype, upperside <bold>4</bold> female, paratype, underside <bold>5–12</bold><italic><tp:taxon-name><tp:taxon-name-part taxon-name-part-type="genus" reg="Psilalcis">Psilalcis</tp:taxon-name-part><tp:taxon-name-part taxon-name-part-type="species" reg="subconceptaria">subconceptaria</tp:taxon-name-part></tp:taxon-name></italic> sp. nov. <bold>5</bold> male, holotype, upperside <bold>6</bold> male, holotype, underside <bold>7</bold> male, paratype, upperside <bold>8</bold> male, paratype, underside <bold>9</bold> female, paratype, upperside <bold>10</bold> female, paratype, underside <bold>11</bold> female, paratype, upperside <bold>12</bold> female, paratype, underside. Scale bar: 1 cm.</p></caption><graphic xmlns:xlink="http://www.w3.org/1999/xlink" xlink:href="zookeys-1190-153_article-115839__-g001.jpg" position="float" orientation="portrait" xlink:type="simple" id="oo_973950.jpg"><uri content-type="original_file" xlink:type="simple">https://binary.pensoft.net/fig/973950</uri></graphic></fig><fig id="F2" position="float" orientation="portrait"><object-id xmlns:xlink="http://www.w3.org/1999/xlink" content-type="doi" xlink:type="simple">10.3897/zookeys.1190.115839.figures13-14</object-id><object-id xmlns:xlink="http://www.w3.org/1999/xlink" content-type="arpha" xlink:type="simple">E00D2217-9A61-5A1A-8670-4523D701D982</object-id><label>Figures 13, 14.</label><caption><p>Male genitalia of <italic><tp:taxon-name><tp:taxon-name-part taxon-name-part-type="genus" reg="Psilalcis">Psilalcis</tp:taxon-name-part></tp:taxon-name></italic> spp. <bold>13</bold><italic><tp:taxon-name><tp:taxon-name-part taxon-name-part-type="genus" reg="Psilalcis">Psilalcis</tp:taxon-name-part><tp:taxon-name-part taxon-name-part-type="species" reg="subalbibasis">subalbibasis</tp:taxon-name-part></tp:taxon-name></italic> sp. nov. paratype, gen. prep. no. CRICATAS00112 <bold>14</bold><italic><tp:taxon-name><tp:taxon-name-part taxon-name-part-type="genus" reg="Psilalcis">Psilalcis</tp:taxon-name-part><tp:taxon-name-part taxon-name-part-type="species" reg="subconceptaria">subconceptaria</tp:taxon-name-part></tp:taxon-name></italic> sp. nov. paratype, gen. prep. no. CRICATAS00143. Scale bar: 1 mm.</p></caption><graphic xmlns:xlink="http://www.w3.org/1999/xlink" xlink:href="zookeys-1190-153_article-115839__-g002.jpg" position="float" orientation="portrait" xlink:type="simple" id="oo_973951.jpg"><uri content-type="original_file" xlink:type="simple">https://binary.pensoft.net/fig/973951</uri></graphic></fig></tp:treatment-sec><ref-list><ref id="B4"><mixed-citation xmlns:xlink="http://www.w3.org/1999/xlink" xlink:type="simple"><person-group><name name-style="western"><surname>Holloway</surname><given-names>JD</given-names></name></person-group> (<year>1994</year>) <article-title>The Moths of Borneo, Part 11: Family <tp:taxon-name><tp:taxon-name-part taxon-name-part-type="family">Geometridae</tp:taxon-name-part></tp:taxon-name>, Subfamily <tp:taxon-name><tp:taxon-name-part taxon-name-part-type="subfamily">Ennominae</tp:taxon-name-part></tp:taxon-name>.</article-title><source>Malayan Nature Journal</source><volume>47</volume>: <fpage>1</fpage>–<lpage>309</lpage>. [pls 1–19, 593 figs]</mixed-citation></ref><ref id="B16"><mixed-citation xmlns:xlink="http://www.w3.org/1999/xlink" xlink:type="simple"><person-group><name name-style="western"><surname>Sato</surname><given-names>R</given-names></name></person-group> (<year>1996</year>) <article-title>Six new species of the genus <italic><tp:taxon-name><tp:taxon-name-part taxon-name-part-type="genus">Psilalcis</tp:taxon-name-part></tp:taxon-name></italic> Warren (<tp:taxon-name><tp:taxon-name-part taxon-name-part-type="family">Geometridae</tp:taxon-name-part></tp:taxon-name>, <tp:taxon-name><tp:taxon-name-part taxon-name-part-type="subfamily">Ennominae</tp:taxon-name-part></tp:taxon-name>) from Indo-Malayan region, with some taxonomic notes on the allied species.</article-title><source>Tinea</source><volume>15</volume>: <fpage>55</fpage>–<lpage>68</lpage>.</mixed-citation></ref><ref id="B24"><mixed-citation xmlns:xlink="http://www.w3.org/1999/xlink" xlink:type="simple"><person-group><name name-style="western"><surname>Sato</surname><given-names>R</given-names></name></person-group> (<year>2020</year>) <article-title><tp:taxon-name><tp:taxon-name-part taxon-name-part-type="family">Geometridae</tp:taxon-name-part></tp:taxon-name> (<tp:taxon-name><tp:taxon-name-part taxon-name-part-type="subfamily">Ennominae</tp:taxon-name-part></tp:taxon-name>, <tp:taxon-name><tp:taxon-name-part taxon-name-part-type="tribe">Boarmiini</tp:taxon-name-part></tp:taxon-name>).</article-title> In: <person-group><name name-style="western"><surname>Kishida</surname><given-names>Y</given-names></name></person-group> (<role>Ed.</role>) <issue-title>Moths of Laos, part 1.</issue-title><source>Tinea 25(Suppl. 2)</source>, <fpage>60</fpage>–<lpage>86</lpage>. [pls 18–29]</mixed-citation></ref></ref-list></tp:taxon-treatment>
